# Supplementary material for: Identifying barriers and policy priorities for rare disease research in underrepresented European countries
Source: Eur J Public Health. 2026 Jun 13;36(4):ckag103. doi: 10.1093/eurpub/ckag103 (PMC13265805; doi:10.1093/eurpub/ckag103)
Supplement: ckag103_Supplementary_Data [file ckag103_supplementary_data.zip]

Archive with 2 entries (2 files):
- ejph-2026-04-sr-0372-File003.docx
- ejph-2026-04-sr-0372-File004.docx
